# Supplementary material for: Antibody Exchange: Information extraction of biological antibody donation and a web-portal to find donors and seekers
Source: Data (Basel). Author manuscript; Available in PMC 2018 Nov 27. (PMC6258257; doi:10.3390/data2040038)
Supplement: Supplemental file [file NIHMS923541-supplement.txt]

<acknowledgements>
	<acknowledgement PMCID="PMC3387021">
		<content>
			We thank the Light Microscopy Center (LMC) at ETH Zurich for providing excellent imaging facilities and technical support and Ellen Ragan for proofreading. We would also like to thank Dr. Kenneth Yamada at NIH/NIDCR, Bethesda, MD for his kind gift of the mAb13 antibody.
		</content>
		<annotations>
			<annotationset>
				<annotation label="Organization">Light Microscopy Center</annotation>
				<annotation label="Organization">ETH Zurich</annotation>
				<annotation label="Person">Ellen Ragan</annotation>
				<annotation label="Person/Donor">Kenneth Yamada</annotation>
				<annotation label="Organization/Affiliation">NIH/NIDCR</annotation>
				<annotation label="Antibody Name">mAb13</annotation>
				<annotation label="Antibody">antibody</annotation>
			</annotationset>
			<annotationset>
				<annotation label="Organization">Light Microscopy Center</annotation>
				<annotation label="Organization">ETH Zurich</annotation>
				<annotation label="Person">Ellen Ragan</annotation>
				<annotation label="Person/Donor">Kenneth Yamada</annotation>
				<annotation label="Organization/Affiliation">NIH/NIDCR</annotation>
				<annotation label="Antibody Name">mAb13</annotation>
				<annotation label="Antibody">antibody</annotation>
			</annotationset>
			<annotationset>
				<annotation label="Organization/Donor">Light Microscopy Center</annotation>
				<annotation label="Organization">ETH Zurich</annotation>
				<annotation label="Person">Ellen Ragan</annotation>
				<annotation label="Person/Donor">Kenneth Yamada</annotation>
				<annotation label="Organization/Affiliation">NIH/NIDCR</annotation>
				<annotation label="Antibody Name">mAb13</annotation>
				<annotation label="Antibody">antibody</annotation>
			</annotationset>
		</annotations>
	</acknowledgement>
	<acknowledgement PMCID="PMC3182244">
		<content>
			We are grateful to Kathy Borkovich and Gloria Turner for antibodies to N. crassa arginase.
		</content>
		<annotations>
			<annotationset>
				<annotation label="Person/Donor">Kathy Borkovich</annotation>
				<annotation label="Person/Donor">Gloria Turner</annotation>
				<annotation label="Antibody">antibodies</annotation>
				<annotation label="Antibody Name">N. crassa arginase</annotation>
			</annotationset>
			<annotationset>
				<annotation label="Person/Donor">Kathy Borkovich</annotation>
				<annotation label="Person/Donor">Gloria Turner</annotation>
				<annotation label="Antibody">antibodies</annotation>
				<annotation label="Antibody Name">N. crassa arginase</annotation>
			</annotationset>
		</annotations>
	</acknowledgement>
	<acknowledgement PMCID="PMC2740871">
		<content>
			We thank Sue Wormsley and PharMingen (now, BD Biosciences) for the generous gift of baculovirus-infected cells containing recombinant cyclin B1; Mike Sramkoski for assistance with the cytometer; Vince Shankey for cyclin A2 antibody, and Tom Radivoyevitch for helpful suggestions and mathematical advice.
		</content>
		<annotations>
			<annotationset>
				<annotation label="Person/Donor">Sue Wormsley</annotation>
				<annotation label="Person/Donor">PharMingen</annotation>
				<annotation label="Cell Name">baculovirus-infected</annotation>
				<annotation label="Cell">cells</annotation>
				<annotation label="Person">Mike Sramkoski</annotation>
				<annotation label="Person/Donor">Vince Shankey</annotation>
				<annotation label="Antibody Name">cyclin A2</annotation>
				<annotation label="Antibody">antibody</annotation>
				<annotation label="Person">Tom Radivoyevitch</annotation>
			</annotationset>
		</annotations>
	</acknowledgement>
	<acknowledgement PMCID="PMC3294513">
		<content>
			We thank Yue Ma and Jingyun Li for excellent technical assistance and Dorothy Xing for providing monoclonal antibodies against Fim2 (NIBSC 04/154) and Fim3 (NIBSC 04/156). This work was supported by the National Science &amp;amp; Technology Pillar Program from the Ministry of Science and Technology, China (no. 2008BAI54B03) and in part by the Academy of Finland.
		</content>
		<annotations>
			<annotationset>
				<annotation label="Person">Yue Ma</annotation>
				<annotation label="Person">Jingyun Li</annotation>
				<annotation label="Person/Donor">Dorothy Xing</annotation>
				<annotation label="Antibody">antibodies</annotation>
				<annotation label="Antibody Name">Fim2</annotation>
				<annotation label="Antibody Name">Fim3</annotation>
				<annotation label="Organization">National Science &amp; Technology Pillar Program from the Ministry of Science and Technology</annotation>
				<annotation label="Organization">Academy of Finland</annotation>
			</annotationset>
			<annotationset>
				<annotation label="Person">Yue Ma</annotation>
				<annotation label="Person">Jingyun Li</annotation>
				<annotation label="Person/Donor">Dorothy Xing</annotation>
				<annotation label="Attribute">monoclonal</annotation>
				<annotation label="Antibody">antibodies</annotation>
				<annotation label="Antibody Name">Fim2 (NIBSC 04/154)</annotation>
				<annotation label="Antibody Name">Fim3 (NIBSC 04/156)</annotation>
				<annotation label="Organization">National Science &amp; Technology Pillar Program from the Ministry of Science and Technology</annotation>
				<annotation label="Organization">Academy of Finland</annotation>
			</annotationset>
			<annotationset>
				<annotation label="Person">Yue Ma</annotation>
				<annotation label="Person">Jingyun Li</annotation>
				<annotation label="Person/Donor">Dorothy Xing</annotation>
				<annotation label="Antibody">monoclonal antibodies</annotation>
				<annotation label="Antibody Name">NIBSC 04/154</annotation>
				<annotation label="Antibody Name">NIBSC 04/156</annotation>
				<annotation label="Organization">National Science &amp; Technology Pillar Program from the Ministry of Science and Technology</annotation>
				<annotation label="Organization">Academy of Finland</annotation>
			</annotationset>
		</annotations>
	</acknowledgement>
	<acknowledgement PMCID="PMC3294513">
		<content>
			This work was supported by NIH R01 NS 077774 and P30 HD 06979. We are also grateful to Drs. Thomas Smith, Charlie Stanley, and Marc Yudkoff for their helpful comments and advice throughout this study. We would like to thank Elizabeth Krizman for her help teaching Brendan S. Whitelaw the transport assays and her help with the analyses of the subcellular fractionation. We would like to thank Dr. Virginia Lee and Dr. Jeffery D. Rothstein for their generous provision of the anti-GFAP antibody and the anti-GLT-1 antibody, respectively.
		</content>
		<annotations>
			<annotationset>
				<annotation label="Person">Thomas Smith</annotation>
				<annotation label="Person">Charlie Stanley</annotation>
				<annotation label="Person">Marc Yudkoff</annotation>
				<annotation label="Person">Elizabeth Krizman</annotation>
				<annotation label="Person">Brendan S. Whitelaw</annotation>
				<annotation label="Person/Donor">Virginia Lee</annotation>
				<annotation label="Person/Donor">Jeffery D. Rothstein</annotation>
				<annotation label="Antibody Name">anti-GFAP</annotation>
				<annotation label="Antibody">antibody</annotation>
				<annotation label="Antibody Name">anti-GLT1</annotation>
				<annotation label="Antibody">antibody</annotation>
			</annotationset>
			<annotationset>
				<annotation label="Organization">NIH</annotation>
				<annotation label="Person">Thomas Smith</annotation>
				<annotation label="Person">Charlie Stanley</annotation>
				<annotation label="Person">Marc Yudkoff</annotation>
				<annotation label="Person">Elizabeth Krizman</annotation>
				<annotation label="Person">Brendan S. Whitelaw</annotation>
				<annotation label="Person/Donor">Virginia Lee</annotation>
				<annotation label="Person/Donor">Jeffery D. Rothstein</annotation>
				<annotation label="Antibody Name">anti-GFAP</annotation>
				<annotation label="Antibody">antibody</annotation>
				<annotation label="Antibody Name">anti-GLT1</annotation>
				<annotation label="Antibody">antibody</annotation>
			</annotationset>
		</annotations>
	</acknowledgement>
	<acknowledgement PMCID="PMC2741029">
		<content>
			We acknowledge our grant sponsors Association pour la Recherche sur le Cancer (ARC) and Ligue Nationale contre le Cancer (Comité de l'Isère). SZ received a grant from UNESCO and ARC. We express our thanks to Dr James A Raleigh for kindly supplying pimonidazole-antibody and to Dr Jonathan Coles for his judicious comments.
		</content>
		<annotations>
			<annotationset>
				<annotation label="Organization">Association pour la Recherche sur le Cancer</annotation>
				<annotation label="Organization">Ligue Nationale contre le Cancer (Comité de l'Isère)</annotation>
				<annotation label="Person/Donor">James A Raleigh</annotation>
				<annotation label="Antibody Name">pimonidazole</annotation>
				<annotation label="Antibody">antibody</annotation>
				<annotation label="Person">Jonathan Coles</annotation>
			</annotationset>
		</annotations>
	</acknowledgement>
	<acknowledgement PMCID="PMC3685806">
		<content>
			L.A. and C.L. were supported by grants from the Austrian Science Fund (FWF P18840, P19585, and P21533) and the Vienna Science and Technology Fund (WWTF LS0535). We are grateful for gifts of antibodies from Masayoshi Maeshima (anti-PIP2;1 and anti-γTIP1;1), Jürgen Denecke (anti-BiP), David G. Robinson (anti-SEC12), Lukas Mach (anti-MannII), Jiří Friml (anti-PIN1), and Shuh-ichi Nishikawa (anti-ERdj3A and anti-ERdj3B). Mutant Arabidopsis thaliana lines were kindly provided by Richard Strasser (hgl1-1), Shuh-ichi Nishikawa (erdj3a-1 and erdj3b-1), and Amir Sherman (pin1). L.A. thanks Lukas Mach for sharing reagents and advice and for critical reading of the manuscript. We also thank the anonymous reviewers for their insightful and helpful comments.
		</content>
		<annotations>
			<annotationset>
				<annotation label="Antibody">antibodies</annotation>
				<annotation label="Person/Donor">Masayoshi Maeshima</annotation>
				<annotation label="Antibody Name">anti-PIP2;1</annotation>
				<annotation label="Antibody Name">anti-γTIP1;1</annotation>
				<annotation label="Person/Donor">Jürgen Denecke</annotation>
				<annotation label="Antibody Name">anti-BiP</annotation>
				<annotation label="Person/Donor">David G. Robinson</annotation>
				<annotation label="Antibody Name">anti-SEC12</annotation>
				<annotation label="Person/Donor">Lukas Mach</annotation>
				<annotation label="Antibody Name">anti-MannII</annotation>
				<annotation label="Person/Donor">Jiří Friml</annotation>
				<annotation label="Antibody Name">anti-PIN1</annotation>
				<annotation label="Person/Donor">Shuh-ichi Nishikawa</annotation>
				<annotation label="Antibody Name">anti-ERdj3A</annotation>
				<annotation label="Antibody Name">anti-ERdj3B</annotation>
				<annotation label="Person/Donor">Arabidopsis thaliana</annotation>
				<annotation label="Lines">lines</annotation>
				<annotation label="Person/Donor">Richard Strasser</annotation>
				<annotation label="Line Name">hgl1-1</annotation>
				<annotation label="Person/Donor">Shuh-ichi Nishikawa</annotation>
				<annotation label="Line Name">erdj3a-1</annotation>
				<annotation label="Line Name">erdj3b-1</annotation>
				<annotation label="Person/Donor">Amir Sherman</annotation>
				<annotation label="Line Name">pin1</annotation>
				<annotation label="Person">Lukas Mach</annotation>
			</annotationset>
			<annotationset>
				<annotation label="Person">L.A.</annotation>
				<annotation label="Person">C.L.</annotation>
				<annotation label="Organization">Austrian Science Fund</annotation>
				<annotation label="Organization">Vienna Science and Technology</annotation>
				<annotation label="Antibody">antibodies</annotation>
				<annotation label="Person/Donor">Masayoshi Maeshima</annotation>
				<annotation label="Antibody Name">anti-PIP2;1</annotation>
				<annotation label="Antibody Name">anti-γTIP1;1</annotation>
				<annotation label="Person/Donor">Jürgen Denecke</annotation>
				<annotation label="Antibody Name">anti-BiP</annotation>
				<annotation label="Person/Donor">David G. Robinson</annotation>
				<annotation label="Antibody Name">anti-SEC12</annotation>
				<annotation label="Person/Donor">Lukas Mach</annotation>
				<annotation label="Antibody Name">anti-MannII</annotation>
				<annotation label="Person/Donor">Jiří Friml</annotation>
				<annotation label="Antibody Name">anti-PIN1</annotation>
				<annotation label="Person/Donor">Shuh-ichi Nishikawa</annotation>
				<annotation label="Antibody Name">anti-ERdj3A</annotation>
				<annotation label="Antibody Name">anti-ERdj3B</annotation>
				<annotation label="Line Name">Arabidopsis thaliana</annotation>
				<annotation label="Lines">Mutant Arabidopsis thaliana lines</annotation>
				<annotation label="Person/Donor">Richard Strasser</annotation>
				<annotation label="Line Name">hgl1-1</annotation>
				<annotation label="Person/Donor">Shuh-ichi Nishikawa</annotation>
				<annotation label="Line Name">erdj3a-1</annotation>
				<annotation label="Line Name">erdj3b-1</annotation>
				<annotation label="Person/Donor">Amir Sherman</annotation>
				<annotation label="Line Name">pin1</annotation>
				<annotation label="Person">Lukas Mach</annotation>
			</annotationset>
			<annotationset>
				<annotation label="Person">L.A.</annotation>
				<annotation label="Person">C.L.</annotation>
				<annotation label="Organization">Austrian Science Fund</annotation>
				<annotation label="Organization">Vienna Science and Technology</annotation>
				<annotation label="Antibody">antibodies</annotation>
				<annotation label="Person/Donor">Masayoshi Maeshima</annotation>
				<annotation label="Antibody Name">anti-PIP2;1</annotation>
				<annotation label="Antibody Name">anti-γTIP1;1</annotation>
				<annotation label="Person/Donor">Jürgen Denecke</annotation>
				<annotation label="Antibody Name">anti-BiP</annotation>
				<annotation label="Person/Donor">David G. Robinson</annotation>
				<annotation label="Antibody Name">anti-SEC12</annotation>
				<annotation label="Person/Donor">Lukas Mach</annotation>
				<annotation label="Antibody Name">anti-MannII</annotation>
				<annotation label="Person/Donor">Jiří Friml</annotation>
				<annotation label="Antibody Name">anti-PIN1</annotation>
				<annotation label="Person/Donor">Shuh-ichi Nishikawa</annotation>
				<annotation label="Antibody Name">anti-ERdj3A</annotation>
				<annotation label="Antibody Name">anti-ERdj3B</annotation>
				<annotation label="Species">Mutant Arabidopsis</annotation>
				<annotation label="Person/Donor">Richard Strasser</annotation>
				<annotation label="Line Name">hgl1-1</annotation>
				<annotation label="Person/Donor">Shuh-ichi Nishikawa</annotation>
				<annotation label="Line Name">erdj3a-1</annotation>
				<annotation label="Line Name">erdj3b-1</annotation>
				<annotation label="Person/Donor">Amir Sherman</annotation>
				<annotation label="Person">L.A.</annotation>
				<annotation label="Line Name">pin1</annotation>
				<annotation label="Person">Lukas Mach</annotation>
			</annotationset>
		</annotations>
	</acknowledgement>
	<acknowledgement PMCID="PMC3093373">
		<content>
			We appreciate the invaluable contributions of the nephrology community who provide information to, and maintain, the ANZDATA and Stoke-on-Trent databases; this includes physicians, surgeons, nurses, renal technicians, database managers, and most importantly, the patients. We are especially grateful to all patients and healthy volunteers in Cardiff for participating in the immunological study, and the staff on the B5 ward for their cooperation. We also thank Hassan Jomaa for providing synthetic HMB-PP and HMB-PCP; Ruggero Pardi for anti-CD11a blocking antibodies; Ann Kift-Morgan for technical assistance; and Eric Champagne, Massimo Massaia, Eric Oldfield, Chiara Riganti and Tim Walsh for the stimulating discussion.
		</content>
		<annotations>
			<annotationset>
				<annotation label="Organization">Cardiff</annotation>
				<annotation label="Person/Donor">Hassan Jomaa</annotation>
				<annotation label="Enzyme Name">HMB-PP</annotation>
				<annotation label="Enzyme Name">HMB-PCP</annotation>
				<annotation label="Person/Donor">Ruggero Pardi</annotation>
				<annotation label="Antibody Name">anti-CD11a</annotation>
				<annotation label="Antibody">antibodies</annotation>
				<annotation label="Person">Ann Kift-Morgan</annotation>
				<annotation label="Person">Eric Champagne</annotation>
				<annotation label="Person">Massimo Massaia</annotation>
				<annotation label="Person">Eric Oldfield</annotation>
				<annotation label="Person">Chiara Riganti</annotation>
				<annotation label="Person">Tim Walsh</annotation>
			</annotationset>
			<annotationset>
				<annotation label="Organization">nephrology community</annotation>
				<annotation label="Database">ANZDATA</annotation>
				<annotation label="Database">Stoke-on-Trent</annotation>
				<annotation label="Person/Donor">Hassan Jomaa</annotation>
				<annotation label="Enzyme Name">synthetic HMB-PP</annotation>
				<annotation label="Enzyme Name">HMB-PCP</annotation>
				<annotation label="Person/Donor">Ruggero Pardi</annotation>
				<annotation label="Antibody Name">anti-CD11a</annotation>
				<annotation label="Attribute">blocking</annotation>
				<annotation label="Antibody">antibodies</annotation>
				<annotation label="Person">Ann Kift-Morgan</annotation>
				<annotation label="Person">Eric Champagne</annotation>
				<annotation label="Person">Massimo Massaia</annotation>
				<annotation label="Person">Eric Oldfield</annotation>
				<annotation label="Person">Chiara Riganti</annotation>
				<annotation label="Person">Tim Walsh</annotation>
			</annotationset>
		</annotations>
	</acknowledgement>
	<acknowledgement PMCID="PMC3332353">
		<content>
			We thank Gerhard Adam for yeast strains and vector pADHfw, Lukas Mach for providing the anti-HA antibody and Karin Polacsek (all BOKU-Vienna) for N-glycan analysis. We thank Dieter H. Wolf (University of Stuttgart, Stuttgart, Germany) for the kind gift of CPY* expression vector pRS306-prc1-1, Frans E. Tax (University of Arizona, Tucson, AZ) for the kind gift of bri1-9 seeds, Cyril Zipfel (The Sainsbury Laboratories, Norwich, UK) for efr-1 seeds and elf18 peptide and Ikuko Hara-Nishimura (Department of Botany, Graduate School of Science, Kyoto University, Kyoto, Japan) for the kind gift of anti-TGG1 antibodies. This work was supported by a grant from Austrian Science Fund (FWF): P20817-B12.Open AccessThis article is distributed under the terms of the Creative Commons Attribution License which permits any use, distribution, and reproduction in any medium, provided the original author(s) and the source are credited.
		</content>
		<annotations>
			<annotationset>
				<annotation label="Antibody">Gerhard Adam</annotation>
				<annotation label="Yeast Strain">yeast strains</annotation>
				<annotation label="Vector">vector</annotation>
				<annotation label="Vector Name">pADHfw</annotation>
				<annotation label="Person/Donor">Lukas Mach</annotation>
				<annotation label="Antibody Name">anti-HA</annotation>
				<annotation label="Antibody">antibody</annotation>
				<annotation label="Person/Donor">Karin Polacsek</annotation>
				<annotation label="Organization/Affiliation">BOKU-Vienna</annotation>
				<annotation label="Person/Donor">Dieter H. Wolf</annotation>
				<annotation label="Organization/Affiliation">University of Stuttgart, Stuttgart, Germany</annotation>
				<annotation label="Vector">CPY* expression vector</annotation>
				<annotation label="Vector Name">pRS306-prc1-1</annotation>
				<annotation label="Person/Donor">Frans E. Tax </annotation>
				<annotation label="Organization/Affiliation">University of Arizona, Tucson, AZ</annotation>
				<annotation label="Seed Name">bri1-9</annotation>
				<annotation label="Seeds">seeds</annotation>
				<annotation label="Person/Donor">Cyril Zipfel</annotation>
				<annotation label="Organization/Affiliation">The Sainsbury Laboratories, Norwich, UK</annotation>
				<annotation label="Seed Name">efr-1</annotation>
				<annotation label="Seeds">seeds</annotation>
				<annotation label="Peptide Name">elf18</annotation>
				<annotation label="Peptide">peptide</annotation>
				<annotation label="Person/Donor">Ikuko Hara-Nishimura</annotation>
				<annotation label="Organization/Affiliation">Department of Botany, Graduate School of Science, Kyoto University, Kyoto, Japan</annotation>
				<annotation label="Antibody Name">anti-TGG1</annotation>
				<annotation label="Antibody">antibodies</annotation>
			</annotationset>
		</annotations>
	</acknowledgement>
	<acknowledgement PMCID="PMC3694009">
		<content>
			The authors acknowledge Rahul Warrior, Louise Parker and Jennifer Butler for critical reading of the manuscript. The Bloomington Drosophila Stock Center (Indiana University) and the Harvard Stock Center (Harvard University) provided Drosophila strains. We thank Pernille Rorth (IMCB, Singapore) for the tubulin-staiB2 and stainull lines and the pCaSpeR-tub vector, Lynne Cassimeris (Lehigh University, Bethlehem, PA) for the human STMN1 clone, Bill Saxton (UC Santa Cruz) for the Khc20 strain, Angels Almenar-Queralt and Alison Fisher for assistance with qRT-PCR and data analysis, and Coreina Teunissen for technical assistance with immunostaining. The monoclonal antibodies 22c10 and DCSP-2 6D6 developed by the Benzer lab were obtained from the Developmental Studies Hybridoma Bank developed under the auspices of the NICHD and maintained by the University of Iowa, Department of Biology, Iowa City, IA 52242.
		</content>
		<annotations>
			<annotationset>
				<annotation label="Person">Rahul Warrior</annotation>
				<annotation label="Person">Louise Parker</annotation>
				<annotation label="Person">Jennifer Butler</annotation>
				<annotation label="Organization/Donor">Bloomington Drosophila Stock Center</annotation>
				<annotation label="Organization/Donor">Indiana University</annotation>
				<annotation label="Organization/Donor">Harvard Stock Center</annotation>
				<annotation label="Organization/Donor">Harvard University</annotation>
				<annotation label="Strain Name">Drosophila</annotation>
				<annotation label="Strain">strains</annotation>
				<annotation label="Person/Donor">Pernille Rorth</annotation>
				<annotation label="Organization/Affiliation">IMCB, Singapore</annotation>
				<annotation label="Line Name">tubulin-staiB2</annotation>
				<annotation label="Line Name">stainull</annotation>
				<annotation label="Line">lines</annotation>
				<annotation label="Vector Name">pCaSpeR-tub</annotation>
				<annotation label="Vector">vector</annotation>
				<annotation label="Person/Donor">Lynne Cassimeris</annotation>
				<annotation label="Organization/Affiliation">Lehigh University, Bethlehem, PA</annotation>
				<annotation label="Clone Name">STMN1</annotation>
				<annotation label="Clone">clone</annotation>
				<annotation label="Person/Donor">Bill Saxton</annotation>
				<annotation label="Line Name">UC Santa Cruz</annotation>
				<annotation label="Strain Name">Khc20</annotation>
				<annotation label="Person">strain</annotation>
				<annotation label="Person">Angels Almenar-Queralt</annotation>
				<annotation label="Person">Alison Fisher</annotation>
				<annotation label="Person">Coreina Teunissen</annotation>
				<annotation label="Antibody">antibodies</annotation>
				<annotation label="Antibody Name">22c10</annotation>
				<annotation label="Antibody Name">DCSP-2 6D6</annotation>
				<annotation label="Organization/Donor">Developmental Studies Hybridoma Bank </annotation>
				<annotation label="Organization">University of Iowa, Department of Biology, Iowa City, IA</annotation>
			</annotationset>
			<annotationset>
				<annotation label="Person">Rahul Warrior</annotation>
				<annotation label="Person">Louise Parker</annotation>
				<annotation label="Person">Jennifer Butler</annotation>
				<annotation label="Organization/Donor">Bloomington Drosophila Stock Center</annotation>
				<annotation label="Organization/Donor">Indiana University</annotation>
				<annotation label="Organization/Donor">Harvard Stock Center</annotation>
				<annotation label="Organization/Donor">Harvard University</annotation>
				<annotation label="Drosophila Strains">Drosophila strains</annotation>
				<annotation label="Person/Donor">Pernille Rorth</annotation>
				<annotation label="Organization/Affiliation">IMCB, Singapore</annotation>
				<annotation label="Drosophila Strain Name">tubulin-staiB2</annotation>
				<annotation label="Drosophila Strain Name">stainull</annotation>
				<annotation label="Line">lines</annotation>
				<annotation label="Plasmid">pCaSpeR-tub</annotation>
				<annotation label="Vector">vector</annotation>
				<annotation label="Person/Donor">Lynne Cassimeris</annotation>
				<annotation label="Organization/Affiliation">Lehigh University, Bethlehem, PA</annotation>
				<annotation label="Attribute">human</annotation>
				<annotation label="Clone Name">STMN1</annotation>
				<annotation label="Clone">clone</annotation>
				<annotation label="Person/Donor">Bill Saxton</annotation>
				<annotation label="Line Name">UC Santa Cruz</annotation>
				<annotation label="Strain Name">Khc20</annotation>
				<annotation label="Person">strain</annotation>
				<annotation label="Person">Angels Almenar-Queralt</annotation>
				<annotation label="Person">Alison Fisher</annotation>
				<annotation label="Person">Coreina Teunissen</annotation>
				<annotation label="Attribute">monoclonal</annotation>
				<annotation label="Antibody">antibodies</annotation>
				<annotation label="Antibody Name">22c10</annotation>
				<annotation label="Antibody Name">DCSP-2 6D6</annotation>
				<annotation label="Organization">Benzer lab</annotation>
				<annotation label="Organization/Donor">Developmental Studies Hybridoma Bank</annotation>
				<annotation label="Organization">University of Iowa, Department of Biology, Iowa City, IA</annotation>
			</annotationset>
			<annotationset>
				<annotation label="Person">Rahul Warrior</annotation>
				<annotation label="Person">Louise Parker</annotation>
				<annotation label="Person">Jennifer Butler</annotation>
				<annotation label="Organization/Donor">Bloomington Drosophila Stock Center</annotation>
				<annotation label="Organization/Donor">Indiana University</annotation>
				<annotation label="Organization/Donor">Harvard Stock Center</annotation>
				<annotation label="Organization/Donor">Harvard University</annotation>
				<annotation label="Species">Drosophila</annotation>
				<annotation label="Person/Donor">Pernille Rorth</annotation>
				<annotation label="Drosophila Strain Name">tubulin-staiB2</annotation>
				<annotation label="Plasmid">pCaSpeR-tub</annotation>
				<annotation label="Vector">vector</annotation>
				<annotation label="Person/Donor">Lynne Cassimeris</annotation>
				<annotation label="Organization/Affiliation">Lehigh University, Bethlehem, PA</annotation>
				<annotation label="Species">human</annotation>
				<annotation label="Person/Donor">Bill Saxton</annotation>
				<annotation label="Line Name">UC Santa Cruz</annotation>
				<annotation label="Species">Khc20</annotation>
				<annotation label="Person">Angels Almenar-Queralt</annotation>
				<annotation label="Person">Alison Fisher</annotation>
				<annotation label="Person">Coreina Teunissen</annotation>
				<annotation label="Attribute">monoclonal</annotation>
				<annotation label="Antibody">antibodies</annotation>
				<annotation label="Antibody Name">22c10</annotation>
				<annotation label="Antibody Name">DCSP-2 6D6</annotation>
				<annotation label="Organization">Benzer lab</annotation>
				<annotation label="Organization">Developmental Studies Hybridoma Bank</annotation>
				<annotation label="Organization">NICHD</annotation>
				<annotation label="Organization">University of Iowa, Department of Biology, Iowa City, IA</annotation>
			</annotationset>
		</annotations>
	</acknowledgement>
	<acknowledgement PMCID="PMC3542070">
		<content>
			We thank Susumu Hirabayashi and Jill Fink for helpful discussions. We also thank the Bloomington Drosophila Stock Center and the Vienna Drosophila RNAi Center for providing stocks. The monoclonal antibody against Pericardin developed by Danielle Gratecos and monoclonal antibody against Actin developed by Jim Jung-Ching Lin were obtained from the Developmental Studies Hybridoma Bank developed under the auspices of the NICHD and maintained by The University of Iowa, Department of Biology, Iowa City, Iowa.
		</content>
		<annotations>
			<annotationset>
				<annotation label="Person">Susumu Hirabayashi</annotation>
				<annotation label="Person">Jill Fink</annotation>
				<annotation label="Organization/Donor">Bloomington Drosophila Stock Center</annotation>
				<annotation label="Organization/Donor">Vienna Drosophila RNAi Center</annotation>
				<annotation label="Stocks">stocks</annotation>
				<annotation label="Antibody">antibody</annotation>
				<annotation label="Antibody Name">Pericardin</annotation>
				<annotation label="Person">Danielle Gratecos</annotation>
				<annotation label="Antibody">antibody</annotation>
				<annotation label="Antibody Name">Actin</annotation>
				<annotation label="Person">Jim Jung-Ching Lin</annotation>
				<annotation label="Organization/Donor">Developmental Studies Hybridoma Bank</annotation>
				<annotation label="Organization">The University of Iowa, Department of Biology, Iowa City, Iowa</annotation>
			</annotationset>
			<annotationset>
				<annotation label="Person">Susumu Hirabayashi</annotation>
				<annotation label="Person">Jill Fink</annotation>
				<annotation label="Organization/Donor">Bloomington Drosophila Stock Center</annotation>
				<annotation label="Organization/Donor">Vienna Drosophila RNAi Center</annotation>
				<annotation label="Stocks">stocks</annotation>
				<annotation label="Attribute">monoclonal</annotation>
				<annotation label="Antibody">antibody</annotation>
				<annotation label="Antibody Name">Pericardin</annotation>
				<annotation label="Person">Danielle Gratecos</annotation>
				<annotation label="Attribute">monoclonal</annotation>
				<annotation label="Antibody">antibody</annotation>
				<annotation label="Antibody Name">Actin</annotation>
				<annotation label="Person">Jim Jung-Ching Lin</annotation>
				<annotation label="Organization/Donor">Developmental Studies Hybridoma Bank</annotation>
				<annotation label="Organization">NICHD</annotation> 
				<annotation label="Organization">The University of Iowa</annotation>
				<annotation label="Organization">Department of Biology</annotation>
			</annotationset>
		</annotations>
	</acknowledgement>
	<acknowledgement PMCID="PMC2246163">
		<content>
			We thank Stefanie Bauer, Carina Kruip, and Barbara Yutzy for expert technical assistance, Roland Plesker and his team for providing monkey blood, Oreste Acuto for reading the manuscript, and Thomas Hanke for the generous gift of the antibody TGN1412 and helpful discussion.
		</content>
		<annotations>
			<annotationset>
				<annotation label="Person">Stefanie Bauer</annotation>
				<annotation label="Person">Carina Kruip</annotation>
				<annotation label="Person">Barbara Yutzy</annotation>
				<annotation label="Person/Donor">Roland Plesker</annotation>
				<annotation label="Blood">monkey blood</annotation>
				<annotation label="Person">Oreste Acuto</annotation>
				<annotation label="Person/Donor">Thomas Hanke</annotation>
				<annotation label="Antibody">antibody</annotation>
				<annotation label="Antibody Name">TGN1412</annotation>
			</annotationset>
		</annotations>
	</acknowledgement>
		<acknowledgement PMCID="PMC4094514">
		<content>
			The authors would like to thank Drs. Caroline Damsky and David Strom for antibodies obtained via the Developmental Studies Hybridoma Bank under the auspices of the NICHD and maintained by The University of Iowa (Iowa City, IA). The spinning disc device was designed and manufactured by Jeremy Riley, Ryan Tam, Joe Shu, and the UCSD Campus Research Machine Shop.
		</content>
		<annotations>
			<annotationset>
				<annotation label="Person/Donor">Caroline Damsky</annotation>
				<annotation label="Person/Donor">David Strom</annotation>
				<annotation label="Antibody">antibodies</annotation>
				<annotation label="Organization/Donor">Developmental Studies Hybridoma Bank</annotation>
				<annotation label="Organization">The University of Iowa (Iowa City, IA)</annotation>
				<annotation label="Person">Jeremy Riley</annotation>
				<annotation label="Person">Ryan Tam</annotation>
				<annotation label="Person">Joe Shu</annotation>
				<annotation label="Organization">UCSD Campus Research Machine Shop</annotation>
			</annotationset>
			<annotationset>
				<annotation label="Person/Donor">Caroline Damsky</annotation>
				<annotation label="Person/Donor">David Strom</annotation>
				<annotation label="Antibody">antibodies</annotation>
				<annotation label="Organization/Donor">Developmental Studies Hybridoma Bank</annotation>
				<annotation label="Organization">NICHD</annotation>
				<annotation label="Organization">The University of Iowa (Iowa City, IA)</annotation>
				<annotation label="Spinning Disc Device">spinning disc device</annotation>
				<annotation label="Person">Jeremy Riley</annotation>
				<annotation label="Person">Ryan Tam</annotation>
				<annotation label="Person">Joe Shu</annotation>
				<annotation label="Organization">UCSD</annotation>
			</annotationset>
			<annotationset>
				<annotation label="Person/Donor">Caroline Damsky</annotation>
				<annotation label="Person/Donor">David Strom</annotation>
				<annotation label="Antibody">antibodies</annotation>
				<annotation label="Organization/Donor">Developmental Studies Hybridoma Bank</annotation>
				<annotation label="Organization">NICHD</annotation>
				<annotation label="Organization">The University of Iowa</annotation>
				<annotation label="Spinning Disc Device">spinning disc device</annotation>
				<annotation label="Person">Jeremy Riley</annotation>
				<annotation label="Person">Ryan Tam</annotation>
				<annotation label="Person">Joe Shu</annotation>
				<annotation label="Organization">UCSD</annotation>
			</annotationset>
		</annotations>
	</acknowledgement>
	<acknowledgement PMCID="PMC3840018">
		<content>
			We thank Carsten Janke for purified microtubules, David J. Chen for DNA-PK (P-S2016) antibodies, Bérangère Lombard of the Institut Curie mass spectrometry and proteomics platform and Fabrice Cordelières and Pauline Chabosseau from the imaging platform.
		</content>
		<annotations>
			<annotationset>
				<annotation label="Person/Donor">Carsten Janke</annotation>
				<annotation label="Microtubules">microtubules</annotation>
				<annotation label="Antibody">David J. Chen</annotation>
				<annotation label="Antibody Name">DNA-PK (P-S2016)</annotation>
				<annotation label="Organization">antibodies</annotation>
				<annotation label="Person">Bérangère Lombard</annotation>
				<annotation label="Organization">Institut Curie mass spectrometry and proteomics platform</annotation>
				<annotation label="Person">Fabrice Cordelières</annotation>
				<annotation label="Person">Pauline Chabosseau</annotation>
			</annotationset>
			<annotationset>
				<annotation label="Person/Donor">Carsten Janke</annotation>
				<annotation label="Antibody">David J. Chen</annotation>
				<annotation label="Antibody Name">DNA-PK (P-S2016)</annotation>
				<annotation label="Organization">antibodies</annotation>
				<annotation label="Person">Bérangère Lombard</annotation>
				<annotation label="Organization">Institut Curie</annotation>
				<annotation label="Person">Fabrice Cordelières</annotation>
				<annotation label="Person">Pauline Chabosseau</annotation>
			</annotationset>
		</annotations>
	</acknowledgement>
	<acknowledgement PMCID="PMC3335071">
		<content>
			We are grateful to Tom Jessell and Jane Dodd for providing the Gdf7Cre/+ mice, and to Jane Johnson and Trish Savage for providing the Math1GFP/GFP mice. We are also grateful to Michael German for providing the rabbit anti-Lmx1a antibody. We thank Ty Abel for expert review of medulloblastoma pathology. We acknowledge Sean Schaffer at the Vanderbilt University Cell Imaging Shared Resource for use of the confocal microscope.
		</content>
		<annotations>
			<annotationset>
				<annotation label="Person/Donor">Tom Jessell</annotation>
				<annotation label="Person/Donor">Jane Dodd</annotation>
				<annotation label="Mouse Line Name">Gdf7Cre/+</annotation>
				<annotation label="Mouse Line">mice</annotation>
				<annotation label="Person/Donor">Jane Johnson</annotation>
				<annotation label="Person/Donor">Trish Savage</annotation>
				<annotation label="Mouse Line Name">Math1GFP/GFP</annotation>
				<annotation label="Mouse Line">mice</annotation>
				<annotation label="Antibody Name">rabbit anti-Lmx1a</annotation>
				<annotation label="Antibody">antibody</annotation>
				<annotation label="Person">Ty Abel</annotation>
				<annotation label="Organization">Sean Schaffer</annotation>
				<annotation label="Organization/Affiliation">Vanderbilt University Cell Imaging Shared Resource</annotation>
			</annotationset>
		</annotations>
	</acknowledgement>
	<acknowledgement PMCID="PMC1291361">
		<content>
			The antibodies against human CYP2E1 and CYP3A4 were kindly provided by Dr. M. Ingelman-Sundberg. This work was supported by a grant from the Deutsche Krebshilfe (70-1881-B01) to AP and CB. The authors would like to thank Dr. G.E. Arteel for proofreading the manuscript.
		</content>
		<annotations>
			<annotationset>
				<annotation label="Antibody">antibodies</annotation>
				<annotation label="Antibody Name">CYP2E1</annotation>
				<annotation label="Antibody Name">CYP3A4</annotation>
				<annotation label="Person/Donor">Dr. M. Ingelman-Sundberg</annotation>
				<annotation label="Organization">Deutsche Krebshilfe</annotation>
				<annotation label="Person">Dr. G.E. Arteel</annotation>
			</annotationset>
			<annotationset>
				<annotation label="Antibody">antibodies</annotation>
				<annotation label="Attribute">human</annotation>
				<annotation label="Antibody Name">CYP2E1</annotation>
				<annotation label="Antibody Name">CYP3A4</annotation>
				<annotation label="Person/Donor">Dr. M. Ingelman-Sundberg</annotation>
				<annotation label="Organization">Deutsche Krebshilfe</annotation>
				<annotation label="Person">AP</annotation>
				<annotation label="Person">CB</annotation>
				<annotation label="Person">Dr. G.E. Arteel</annotation>
			</annotationset>
			<annotationset>
				<annotation label="Antibody">antibodies</annotation>
				<annotation label="Attribute">CYP2E1</annotation>
				<annotation label="Attribute">CYP3A4</annotation>
				<annotation label="Person/Donor">Dr. M. Ingelman-Sundberg</annotation>
				<annotation label="Organization">Deutsche Krebshilfe</annotation>
				<annotation label="Person">AP</annotation>
				<annotation label="Person">CB</annotation>
				<annotation label="Person">Dr. G.E. Arteel</annotation>
			</annotationset>
		</annotations>
	</acknowledgement>
	<acknowledgement PMCID="PMC3566803">
		<content>
			This work was supported in part by grants-in-aid for Scientific Research 23590929 from the Ministry of Education, Culture, Sports, Science and Technology, Japan. We are grateful to Dr Hiroshi Okamoto from Tohoku University Graduate School of Medicine, Sendai, Japan, for providing the anti-REG Iα antibody.
		</content>
		<annotations>
			<annotationset>
				<annotation label="Organization">Ministry of Education, Culture, Sports, Science and Technology, Japan</annotation>
				<annotation label="Person/Donor">Hiroshi Okamoto</annotation>
				<annotation label="Organization/Affiliation">Tohoku University Graduate School of Medicine, Sendai, Japan</annotation>
				<annotation label="Antibody Name">anti-REG Iα</annotation>
				<annotation label="Antibody">antibody</annotation>
			</annotationset>
			<annotationset>
				<annotation label="Organization">Ministry of Education, Culture, Sports, Science and Technology, Japan</annotation>
				<annotation label="Person/Donor">Hiroshi Okamoto</annotation>
				<annotation label="Organization/Affiliation">Tohoku University Graduate School of Medicine, Sendai, Japan</annotation>
				<annotation label="Antibody Name">anti-REG Iα</annotation>
				<annotation label="Antibody">antibody</annotation>
			</annotationset>
		</annotations>
	</acknowledgement>
	<acknowledgement PMCID="PMC3530568">
		<content>
			We thank the NIH AIDS Reagents and Reference Program for providing H9 cells, anti-p24 antibody, and pHIVNL4-3 construct. Gratitude goes to Hongjian Li, Tianhong Zhou, and Paul Rider for technical assistance and excellent suggestions.
		</content>
		<annotations>
			<annotationset>
				<annotation label="Cell Name">H9</annotation>
				<annotation label="Cells">cells</annotation>
				<annotation label="Antibody Name">anti-p24</annotation>
				<annotation label="Antibody">antibody</annotation>
				<annotation label="Construct Name">pHIVNL4-3</annotation>
				<annotation label="Construct">Construct</annotation>
				<annotation label="Person">Hongjian Li</annotation>
				<annotation label="Person">Tianhong Zhou</annotation>
				<annotation label="Person">Paul Rider</annotation>
			</annotationset>
		</annotations>
	</acknowledgement>
	<acknowledgement PMCID="PMC3723530">
		<content>
			Ataxin-1 monoclonal antibodies were obtained from the UC/Davis/NINDS/NIMH NeuroMab Facility. We thank Martina Callaghan for assistance with MATLAB and statistical analyses, and Rosella Abeti, Patrick Lewis and John Hardy for critical reading of this manuscript.
		</content>
		<annotations>
			<annotationset>
				<annotation label="Antibody Name">Ataxin-1</annotation>
				<annotation label="Antibody Attribute">monoclonal</annotation>
				<annotation label="Antibody Name">antibodies</annotation>
				<annotation label="Organization/Donor">UC/Davis</annotation>
				<annotation label="Organization/Donor">NINDS</annotation>
				<annotation label="Organization/Donor">NIMH</annotation>
				<annotation label="Organization/Donor">NeuroMab Facility</annotation>
				<annotation label="Person">Martina Callaghan</annotation>
				<annotation label="Person">Rosella Abeti</annotation>
				<annotation label="Person">Patrick Lewis</annotation>
				<annotation label="Person">John Hardy</annotation>
			</annotationset>
			<annotationset>
				<annotation label="Antibody">Ataxin-1 monoclonal antibodies</annotation>
				<annotation label="Organization/Donor">UC/Davis</annotation>
				<annotation label="Organization/Donor">NINDS</annotation>
				<annotation label="Organization/Donor">NIMH</annotation>
				<annotation label="Organization/Donor">NeuroMab Facility</annotation>
				<annotation label="Person">Martina Callaghan</annotation>
				<annotation label="Person">Rosella Abeti</annotation>
				<annotation label="Person">Patrick Lewis</annotation>
				<annotation label="Person">John Hardy</annotation>
			</annotationset>
		</annotations>
	</acknowledgement>
	<acknowledgement PMCID="PMC3004795">
		<content>
			The authors are grateful to G. Hime for providing Drosophila stocks and P. Gleeson for providing antibodies used in this work.
		</content>
		<annotations>
			<annotationset>
				<annotation label="Person/Donor">G. Hime</annotation>
				<annotation label="Drosophila Stocks">Drosophila stocks</annotation>
				<annotation label="Person/Donor">P. Gleeson</annotation>
				<annotation label="Antibody">antibodies</annotation>
			</annotationset>
			<annotationset>
				<annotation label="Person/Donor">G. Hime</annotation>
				<annotation label="Species">Drosophila</annotation>
				<annotation label="Person/Donor">P. Gleeson</annotation>
				<annotation label="Antibody">antibodies</annotation>
			</annotationset>
		</annotations>
	</acknowledgement>
	<acknowledgement PMCID="PMC2811248">
		<content>
			We are thankful to Prof. Dr. P. Macheroux (Institute of Biochemistry, Graz University of Technology, Austria) for providing us the Neurospora crassa CS antibody. We thank Dr. Sven Krappmann for helpful discussions. This work was supported by DFG research group grant FOR546.Open Access This article is distributed under the terms of the Creative Commons Attribution Noncommercial License which permits any noncommercial use, distribution, and reproduction in any medium, provided the original author(s) and source are credited.
		</content>
		<annotations>
			<annotationset>
				<annotation label="Person/Donor">Prof. Dr. P. Macheroux</annotation>
				<annotation label="Organization/Affiliation">Institute of Biochemistry, Graz University of Technology, Austria</annotation>
				<annotation label="Neurospora crassa">Neurospora crassa</annotation>
				<annotation label="Antibody Name">CS</annotation>
				<annotation label="Antibody">antibody</annotation>
				<annotation label="Person/Donor">Dr. Sven Krappmann</annotation> 
				<annotation label="Organization">DFG research group</annotation>
				<annotation label="Organization">Creative Commons Attribution Noncommercial License</annotation> 
			</annotationset>
			<annotationset>
				<annotation label="Person/Donor">Prof. Dr. P. Macheroux</annotation>
				<annotation label="Organization/Affiliation">Institute of Biochemistry, Graz University of Technology, Austria</annotation>
				<annotation label="Antibody">Neurospora crassa CS antibody</annotation>
				<annotation label="Person/Donor">Dr. Sven Krappmann</annotation> 
				<annotation label="Organization">DFG research group</annotation>
			</annotationset>
		</annotations>
	</acknowledgement>
	<acknowledgement PMCID="PMC3068512">
		<content>
			We acknowledge Natalia Shpiro for synthesis of GDC-0941, the antibody purification teams (Division of Signal Transduction Therapy, University of Dundee) co-ordinated by Hilary McLauchlan and James Hastie for generation of antibodies. We thank the Tayside Tissue Bank for immunohistochemistry. We also thank the Medical Research Council, the Wellcome Trust (SLD) and the pharmaceutical companies supporting the Division of Signal Transduction Therapy Unit (AstraZeneca, Boehringer-Ingelheim, GlaxoSmithKline, Merck KgaA and Pfizer) for financial support.
		</content>
		<annotations>
			<annotationset>
				<annotation label="Person/Donor">Natalia Shpiro</annotation>
				<annotation label="Antibody Name">GDC-0941</annotation>
				<annotation label="Antibody">antibody</annotation>
				<annotation label="Organization/Donor">Division of Signal Transduction Therapy, University of Dundee</annotation>
				<annotation label="Person/Donor">Hilary McLauchlan</annotation>
				<annotation label="Person/Donor">James Hastie</annotation>
				<annotation label="Antibody">antibodies</annotation>
				<annotation label="Organization">Tayside Tissue Bank</annotation>
				<annotation label="Organization">Medical Research Council</annotation>
				<annotation label="Organization">Wellcome Trust (SLD)</annotation>
				<annotation label="Organization">Division of Signal Transduction Therapy Unit</annotation>
				<annotation label="Organization">AstraZeneca, Boehringer-Ingelheim, GlaxoSmithKline</annotation>
				<annotation label="Organization">Merck KgaA</annotation>
				<annotation label="Organization">Pfizer</annotation>
			</annotationset>
			<annotationset>
				<annotation label="Person">Natalia Shpiro</annotation>
				<annotation label="Organization/Donor">Division of Signal Transduction Therapy, University of Dundee</annotation>
				<annotation label="Person/Donor">Hilary McLauchlan</annotation>
				<annotation label="Person/Donor">James Hastie</annotation>
				<annotation label="Antibody">antibodies</annotation>
				<annotation label="Organization">Tayside Tissue Bank</annotation>
				<annotation label="Organization">Medical Research Council</annotation>
				<annotation label="Organization">Wellcome Trust</annotation>
				<annotation label="Person">SLD</annotation>
				<annotation label="Organization">Division of Signal Transduction Therapy Unit</annotation>
				<annotation label="Organization">AstraZeneca</annotation>
				<annotation label="Organization">Boehringer-Ingelheim</annotation>
				<annotation label="Organization">GlaxoSmithKline</annotation> 
				<annotation label="Organization">Merck KgaA</annotation>
				<annotation label="Organization">Pfizer</annotation>
			</annotationset>
		</annotations>
	</acknowledgement>
	<acknowledgement PMCID="PMC4086383">
		<content>
			The authors would like to thank Prof Brunangelo FALINI at the University of Perugia for kindly providing the NPM-mutant specific antibody. The authors would also like to thank MD MINDEN (Ontario Cancer Institute, Toronto, ON, Canada) for providing the OCI-AML3 cells. This work was supported by grants from the National Natural Science Foundation of China (No 81070429, 81372541 and 81060048).
		</content>
		<annotations>
			<annotationset>
				<annotation label="Person/Donor">Prof Brunangelo FALINI</annotation>
				<annotation label="Organization/Affiliation">University of Perugia</annotation>
				<annotation label="Antibody Name">NPM-mutant</annotation>
				<annotation label="Antibody">antibody</annotation>
				<annotation label="Person/Donor">MD MINDEN</annotation>
				<annotation label="Organization/Affiliation">Ontario Cancer Institute, Toronto, ON, Canada</annotation>
				<annotation label="Cell Name">OCI-AML3</annotation>
				<annotation label="Cell">cells</annotation>
				<annotation label="Organization">National Natural Science Foundation of China</annotation>
			</annotationset>
			<annotationset>
				<annotation label="Person/Donor">Prof Brunangelo FALINI</annotation>
				<annotation label="Antibody Name">University of Perugia</annotation>
				<annotation label="Attribute">NPM-mutant specific</annotation>
				<annotation label="Antibody">antibody</annotation>
				<annotation label="Person/Donor">MD MINDEN</annotation>
				<annotation label="Attribute">OCI-AML3</annotation>
				<annotation label="Organization">National Natural Science Foundation of China</annotation>
			</annotationset>
		</annotations>
	</acknowledgement>
	<acknowledgement PMCID="PMC3068512">
		<content>
			We acknowledge Natalia Shpiro for synthesis of GDC-0941, the antibody purification teams (Division of Signal Transduction Therapy, University of Dundee) co-ordinated by Hilary McLauchlan and James Hastie for generation of antibodies. We thank the Tayside Tissue Bank for immunohistochemistry. We also thank the Medical Research Council, the Wellcome Trust (SLD) and the pharmaceutical companies supporting the Division of Signal Transduction Therapy Unit (AstraZeneca, Boehringer-Ingelheim, GlaxoSmithKline, Merck KgaA and Pfizer) for financial support.
		</content>
		<annotations>
			<annotationset>
				<annotation label="Person/Donor">PNatalia Shpiro</annotation>
				<annotation label="Antibody Name">GDC-0941</annotation>
				<annotation label="Antibody">antibody</annotation>
				<annotation label="Organization/Donor">Division of Signal Transduction Therapy, University of Dundee</annotation>
				<annotation label="Person/Donor">Hilary McLauchlan</annotation>
				<annotation label="Person/Donor">James Hastie</annotation>
				<annotation label="Antibody">antibodies</annotation>
				<annotation label="Organization">Tayside Tissue Bank</annotation>
				<annotation label="Organization">Medical Research Council</annotation>
				<annotation label="Organization">Wellcome Trust (SLD)</annotation>
				<annotation label="Organization">Division of Signal Transduction Therapy Unit</annotation>
				<annotation label="Organization">AstraZeneca, Boehringer-Ingelheim, GlaxoSmithKline</annotation>
				<annotation label="Organization">Merck KgaA</annotation>
				<annotation label="Organization">Pfizer</annotation>
			</annotationset>
		</annotations>
	</acknowledgement>
	<acknowledgement PMCID="PMC3068512">
		<content>
			We acknowledge Natalia Shpiro for synthesis of GDC-0941, the antibody purification teams (Division of Signal Transduction Therapy, University of Dundee) co-ordinated by Hilary McLauchlan and James Hastie for generation of antibodies. We thank the Tayside Tissue Bank for immunohistochemistry. We also thank the Medical Research Council, the Wellcome Trust (SLD) and the pharmaceutical companies supporting the Division of Signal Transduction Therapy Unit (AstraZeneca, Boehringer-Ingelheim, GlaxoSmithKline, Merck KgaA and Pfizer) for financial support.
		</content>
		<annotations>
			<annotationset>
				<annotation label="Person/Donor">PNatalia Shpiro</annotation>
				<annotation label="Antibody Name">GDC-0941</annotation>
				<annotation label="Antibody">antibody</annotation>
				<annotation label="Organization/Donor">Division of Signal Transduction Therapy, University of Dundee</annotation>
				<annotation label="Person/Donor">Hilary McLauchlan</annotation>
				<annotation label="Person/Donor">James Hastie</annotation>
				<annotation label="Antibody">antibodies</annotation>
				<annotation label="Organization">Tayside Tissue Bank</annotation>
				<annotation label="Organization">Medical Research Council</annotation>
				<annotation label="Organization">Wellcome Trust (SLD)</annotation>
				<annotation label="Organization">Division of Signal Transduction Therapy Unit</annotation>
				<annotation label="Organization">AstraZeneca, Boehringer-Ingelheim, GlaxoSmithKline</annotation>
				<annotation label="Organization">Merck KgaA</annotation>
				<annotation label="Organization">Pfizer</annotation>
			</annotationset>
		</annotations>
	</acknowledgement>
	<acknowledgement PMCID="PMC3068512">
		<content>
			We thank Julie Johnston (Penn Vector Core, University of Pennsylvania, PA, USA) for supplying the recombinant AAV vector pE5/9, Evelyn Bendrat and Michaela Miehe (UKE-HEXT, Hamburg, Germany) for AAV6 production. We thank Siegfried Labeit (Heidelberg, Germany) for providing the anti-titin Z1 antibody and Sakthivel Sadayappan (Loyola University Chicago, IL, USA) for providing antibodies directed against cMyBP-C-2-14aa, Ser273-, and Ser-302-cMyBP-C. We thank Vincent Christoffels and Malou van den Boogaard (Amsterdam, The Netherlands) for providing embryonic mouse heart samples. We also thank Cyriaque Beley (Inserm U974, Paris, France) for supplying the pAAV-U7 plasmid, as well as June Uebeler (UKE-Pharmacology, Hamburg, Germany) for technical help. This work was supported by the Deutsche Forschungsgemeinschaft (FOR-604/1-2, CA 618/1-2), the Fritz Thyssen Stiftung (Az. 10.09.1.139), the seventh Framework Program of the European Union (Health-F2-2009-241577; Big-Heart project), and by the German Centre for Cardiovascular Research (Deutsches Zentrum für Herz-Kreislauf-Forschung e.v., DZHK).Supporting Information is available at EMBO Molecular Medicine Online.The authors declare that they have no conflict of interest.
		</content>
		<annotations>
			<annotationset>
				<annotation label="Person/Donor">Julie Johnston</annotation>
				<annotation label="Organization/Affiliation">Penn Vector Core, University of Pennsylvania</annotation>
				<annotation label="Recombinant">recombinant</annotation>
				<annotation label="Vector Name">AAV</annotation>
				<annotation label="Vector">vector</annotation>
				<annotation label="Vector Name">pE5/9</annotation>
				<annotation label="Person">Evelyn Bendrat</annotation>
				<annotation label="Person">Michaela Miehe</annotation>
				<annotation label="Organization">UKE-HEXT, Hamburg, Germany</annotation>
				<annotation label="Vector Name">AAV6</annotation>
				<annotation label="Person">Siegfried Labeit</annotation>
				<annotation label="Antibody Name">anti-titin Z1</annotation>
				<annotation label="Antibody">antibody</annotation>
				<annotation label="Person/Donor">Sakthivel Sadayappan</annotation>
				<annotation label="Organization/Affiliation">Loyola University Chicago, IL, USA</annotation>
				<annotation label="Antibody">antibodies</annotation>
				<annotation label="Antibody Name">cMyBP-C-2-14aa</annotation>
				<annotation label="Attribute">Ser273</annotation>
				<annotation label="Attribute">Ser-302</annotation>
				<annotation label="Antibody Name">cMyBP-C</annotation>
				<annotation label="Person/Donor">Vincent Christoffels</annotation>
				<annotation label="Person/Donor">Malou van den Boogaard </annotation>
				<annotation label="Embryonic Mouse Heart ">embryonic mouse heart </annotation>
				<annotation label="Person/Donor">Cyriaque Beley</annotation>
				<annotation label="Organization/Affiliation">Inserm U974</annotation>
				<annotation label="Plasmid Name">pAAV-U7</annotation>
				<annotation label="Plasmid">plasmid</annotation>
				<annotation label="Person">June Uebeler</annotation>
				<annotation label="Organization">UKE-Pharmacology</annotation>
				<annotation label="Organization">Deutsche Forschungsgemeinschaft</annotation>
				<annotation label="Organization">Fritz Thyssen Stiftung</annotation>
				<annotation label="Organization">German Centre for Cardiovascular Research</annotation>
				<annotation label="Database">EMBO Molecular Medicine Online</annotation>
			</annotationset>
			<annotationset>
				<annotation label="Person/Donor">Julie Johnston</annotation>
				<annotation label="Organization/Affiliation">Penn Vector Core, University of Pennsylvania</annotation>
				<annotation label="Recombinant">recombinant</annotation>
				<annotation label="Plasmid">AAV vector pE5/9</annotation>
				<annotation label="Person">Evelyn Bendrat</annotation>
				<annotation label="Person">Michaela Miehe</annotation>
				<annotation label="Organization">UKE-HEXT, Hamburg, Germany</annotation>
				<annotation label="Species">AAV6</annotation>
				<annotation label="Person">Siegfried Labeit</annotation>
				<annotation label="Affiliation">Heidelberg, Germany</annotation>
				<annotation label="Attribute">anti-titin Z1</annotation>
				<annotation label="Antibody">antibody</annotation>
				<annotation label="Person/Donor">Sakthivel Sadayappan</annotation>
				<annotation label="Organization/Affiliation">Loyola University Chicago, IL, USA</annotation>
				<annotation label="Antibody">antibodies</annotation>
				<annotation label="Antibody Name">cMyBP-C-2-14aa</annotation>
				<annotation label="Attribute">Ser273</annotation>
				<annotation label="Attribute">Ser-302</annotation>
				<annotation label="Antibody Name">cMyBP-C</annotation>
				<annotation label="Person/Donor">Vincent Christoffels</annotation>
				<annotation label="Person/Donor">Malou van den Boogaard</annotation>
				<annotation label="Affiliation">Amsterdam, The Netherlands</annotation>
				<annotation label="Species">mouse</annotation>
				<annotation label="Person/Donor">Cyriaque Beley</annotation>
				<annotation label="Organization/Affiliation">Inserm U974, Paris, France</annotation>
				<annotation label="Attribute">pAAV-U7</annotation>
				<annotation label="Plasmid">plasmid</annotation>
				<annotation label="Person">June Uebeler</annotation>
				<annotation label="Organization">UKE-Pharmacology, Hamburg, Germany</annotation>
				<annotation label="Organization">Deutsche Forschungsgemeinschaft</annotation>
				<annotation label="Organization">Fritz Thyssen Stiftung</annotation>
				<annotation label="Organization">European Union</annotation>
				<annotation label="Organization">German Centre for Cardiovascular Research</annotation>
				<annotation label="Organization">EMBO</annotation>
			</annotationset>
		</annotations>
	</acknowledgement>
	<acknowledgement PMCID="PMC1884168">
		<content>
			The authors thank Dr. P. Ehrenberg for providing CM235 plasmid DNA, Dr. J. Sodroski for providing 517B plasmid DNA, and Dr. T. Hope for providing the GFP-Vpr vector. Ms. I. M. Totillo for manuscript preparation. The following reagents were provided through the AIDS Research and Reference Reagent Program, DAIDS, NIAID, NIH: pLai from Dr. K. Peden, pNL4-3 from Dr. M. Martin, anti-p24 monoclonal antibody from Dr. B. Chesebro and Dr. K. Wehrly, and recombinant soluble CD4 from Progenics Pharmaceuticals, Inc. This work was supported by grants NS31492, DA017618, NS054580, and NS39191 from the National Institutes of Health, Public Health Service.
		</content>
		<annotations>
			<annotationset>
				<annotation label="Person/Donor">Dr. P. Ehrenberg</annotation>
				<annotation label="Plasmid Name">CM235</annotation>
				<annotation label="Plasmid">plasmid</annotation>
				<annotation label="Person/Donor">Dr. J. Sodroski</annotation>
				<annotation label="Plasmid Name">517B</annotation>
				<annotation label="Plasmid">plasmid</annotation>
				<annotation label="Person/Donor">Dr. T. Hope</annotation>
				<annotation label="Construct Name">GFP-Vpr</annotation>
				<annotation label="Construct">vector</annotation>
				<annotation label="Person">Ms. I. M. Totillo</annotation>
				<annotation label="Organization/Donor">AIDS Research and Reference Reagent Program, DAIDS, NIAID, NIH</annotation>
				<annotation label="Plasmid Name">pLai</annotation>
				<annotation label="Person/Donor">Dr. K. Peden</annotation>
				<annotation label="Plasmid Name">pNL4-3</annotation>
				<annotation label="Organization/Affiliation">Dr. M. Martin</annotation>
				<annotation label="Antibody">anti-p24 monoclonal antibody</annotation>
				<annotation label="Person/Donor">Dr. B. Chesebro</annotation>
				<annotation label="Person/Donor">Dr. K. Wehrly</annotation>
				<annotation label="Reagent">recombinant soluble CD4</annotation>
				<annotation label="Organization/Donor">Progenics Pharmaceuticals, Inc</annotation>
				<annotation label="Organization">National Institutes of Health</annotation>
				<annotation label="Organization">Public Health Service</annotation>
			</annotationset>
		</annotations>
	</acknowledgement>
	<acknowledgement PMCID="PMC2946813">
		<content>
			We thank Dr. Ken Mann and Dr. Tom Orfeo from the Department of Biochemistry at the University of Vermont for providing antibodies to factor V, Dr. Michael Nesheim and Dr. Paul Kim from the Department of Biochemistry at Queen’s University for providing cells expressing rMZ-II and rP2-II, and Dr. Kathleen Berkner from the Department of Molecular Cardiology at The Cleveland Clinic for helpful advice. We thank Dr. Susan Kennedy-Kalafatis and Dr. Ed Plow for helpful advice and for critical reading of the manuscript.
		</content>
		<annotations>
			<annotationset>
				<annotation label="Person/Donor">Dr. Ken Mann</annotation>
				<annotation label="Person/Donor">Dr. Tom Orfeo</annotation>
				<annotation label="Affiliation">Department of Biochemistry</annotation>
				<annotation label="Organization/Affiliation">University of Vermont</annotation>
				<annotation label="Antibody">antibodies</annotation>
				<annotation label="Attribute">factor V</annotation>
				<annotation label="Person/Donor">Dr. Michael Nesheim</annotation>
				<annotation label="Person/Donor">Dr. Paul Kim</annotation>
				<annotation label="Organization/Affiliation">Department of Biochemistry at Queen’s University</annotation>
				<annotation label="Attribute">rMZ-II</annotation>
				<annotation label="Attribute">rP2-II</annotation>
				<annotation label="Person">Dr. Kathleen Berkner</annotation>
				<annotation label="Organization">Department of Molecular Cardiology</annotation>
				<annotation label="Organization">Cleveland Clinic</annotation>
				<annotation label="Person">Dr. Susan Kennedy-Kalafatis</annotation>
				<annotation label="Person">Dr. Ed Plow</annotation>
			</annotationset>
		</annotations>
	</acknowledgement>
	<acknowledgement PMCID="PMC3401237">
		<content>
			We acknowledge the C3M imaging Core Facility (MICA) facility. We thank B. Dreno, M. Herlyn and R. Halaban for melanoma cells, A. Cano and E.R. Fearon for plasmids and A. Garcia de Herreros for anti-SNAIL antibodies. We also thank P. Savagner and D. Bennett for helpful discussions. We are grateful to the BIORDERM INSERM network for their contribution.
		</content>
		<annotations>
			<annotationset>
				<annotation label="Organization">C3M imaging Core Facility</annotation>
				<annotation label="Person/Donor">B. Dreno</annotation>
				<annotation label="Person/Donor">M. Herlyn</annotation>
				<annotation label="Person/Donor">R. Halaban</annotation>
				<annotation label="Attribute">melanoma</annotation>
				<annotation label="Attribute">A. Cano</annotation>
				<annotation label="Person/Donor">E.R. Fearon</annotation>
				<annotation label="Plasmid">plasmids</annotation>
				<annotation label="Person/Donor">A. Garcia de Herreros</annotation>
				<annotation label="Antibody">anti-SNAIL</annotation>
				<annotation label="Person">P. Savagner</annotation>
				<annotation label="Person">D. Bennett</annotation>
				<annotation label="Organization">BIORDERM INSERM</annotation>
			</annotationset>
		</annotations>
	</acknowledgement>
	<acknowledgement PMCID="PMC2686716">
		<content>
			The authors would like to thank their colleagues at the Wellcome Trust Centre for Cell Biology, University of Edinburgh, and at the Centre National de la Recherche Scientifique, UMR 2587, Toulouse, for stimulating discussions and technical help. Antibody against BubR1 was kindly provided by Dr Tim Yen, Fox Chase Center, Philadelphia, PA. The work was supported by a Wellcome Trust Senior Research Fellowship to A.M., and in part by salary support from the French 'Centre National de la Recherche Scientifique'.
		</content>
		<annotations>
			<annotationset>
				<annotation label="Organization">Wellcome Trust Centre</annotation>
				<annotation label="Organization">University of Edinburgh</annotation>
				<annotation label="Organization">Centre National de la Recherche Scientifique, UMR 2587, Toulouse</annotation>
				<annotation label="Antibody">Antibody</annotation>
				<annotation label="Attribute">BubR1</annotation>
				<annotation label="Person/Donor">Dr Tim Yen</annotation>
				<annotation label="Organization/Affiliation">Fox Chase Center, Philadelphia, PA</annotation>
				<annotation label="Organization">Wellcome Trust</annotation>
				<annotation label="Person">A.M.</annotation>
				<annotation label="Organization">French 'Centre National de la Recherche Scientifique'</annotation>
			</annotationset>
		</annotations>
	</acknowledgement>
	<acknowledgement PMCID="PMC3958528">
		<content>
			We acknowledge Prof. Jonathan M. G. Higgins, Division of Rheumatology, Immunology and Allergy, Brigham and Women's Hospital, Harvard Medical School, Boston, Massachusetts, United States of America for kindly gifting us E-Cadherin antibody.
		</content>
		<annotations>
			<annotationset>
				<annotation label="Organization">Prof. Jonathan M. G. Higgins</annotation>
				<annotation label="Organization/Affiliation">Division of Rheumatology, Immunology and Allergy, Brigham and Women's Hospital, Harvard Medical School, Boston</annotation>
				<annotation label="Antibody Name">E-Cadherin</annotation>
				<annotation label="Antibody">Antibody</annotation>
			</annotationset>
		</annotations>
	</acknowledgement>
	<acknowledgement PMCID="PMC2762312">
		<content>
			We thank members of the Wallrath laboratory for comments regarding the manuscript and R. Imani, M. Frauenholtz and L. Rydberg for technical assistance. We are thankful for the kind gift of Bocksbeutel antibodies from N. Wagner and G. Krohne.
		</content>
		<annotations>
			<annotationset>
				<annotation label="Organization">Wallrath laboratory</annotation>
				<annotation label="Person">R. Imani</annotation>
				<annotation label="Person">M. Frauenholtz</annotation>
				<annotation label="Person">L. Rydberg</annotation>
				<annotation label="Attribute">Bocksbeutel</annotation>
				<annotation label="Antibody">antibodies</annotation>
				<annotation label="Person">N. Wagner</annotation>
				<annotation label="Person">G. Krohne</annotation>
			</annotationset>
		</annotations>
	</acknowledgement>
	<acknowledgement PMCID="PMC3404670">
		<content>
			We thank G. Meissner for the generous gift of anti-RyR2 antibody C3-33 and Y. Chen for providing the photomicrograph used in Figure 2.
		</content>
		<annotations>
			<annotationset>
				<annotation label="Person/Donor">G. Meissner</annotation>
				<annotation label="Antibody Name">anti-RyR2</annotation>
				<annotation label="Antibody">antibody</annotation>
				<annotation label="Antibody Name">C3-33</annotation>
				<annotation label="Person">Y. Chen</annotation>
			</annotationset>
		</annotations>
	</acknowledgement>
	<acknowledgement PMCID="PMC2583281">
		<content>
			We are grateful to Adriana Villella, John Rieffel, and Jeff Hall (Brandeis University) for generously providing, and assisting in the use of, LifeSongX software. We thank Gyunghee Lee for the generous gift of Dsx antibody, Barry Dickson for fruΔtra and fruM flies, and Paul Schedl for dsx1 flies. We thank Megan Neville, Tony Dornan, Jeff Hall, and Michelle Arbeitman for comments on the manuscript. E.J.R., J.-C.B., and S.F.G. were supported by grants from the Wellcome Trust.
		</content>
		<annotations>
			<annotationset>
				<annotation label="Person">Adriana Villella</annotation>
				<annotation label="Person">John Rieffel</annotation>
				<annotation label="Person">Jeff Hall</annotation>
				<annotation label="Organization/Affiliation">Brandeis University</annotation>
				<annotation label="Person/Donor">Gyunghee Lee</annotation>
				<annotation label="Antibody Name">Dsx</annotation>
				<annotation label="Person">antibody</annotation>
				<annotation label="Person">Barry Dickson</annotation>
				<annotation label="Person">Paul Schedl</annotation>
				<annotation label="Person">Megan Neville</annotation>
				<annotation label="Person">Tony Dornan</annotation>
				<annotation label="Person">Michelle Arbeitman</annotation>
			</annotationset>
		</annotations>
	</acknowledgement>
	<acknowledgement PMCID="PMC3766829">
		<content>
			V. We thank Prof. K. Inoue (Saitama University, Japan) for supplying the transgenic rats, Prof. K. Wakabayashi (Gunma University, Japan) for providing the anti-rat GH and rat PRL antibodies, Prof. T Nakamura (Hokkaido University, Japan) for supplying type I and type III collagen antibodies, and David Kipler, ELS (Supernatant Communications) for revising the language of the manuscript. This work was partly supported by a Grant-in-Aid for Scientific Research (C) (22590192) and by a Grant-in-Aid for Young Scientists (B) (23790233) (25860147) from the Ministry of Education, Culture, Sports, Science and Technology of Japan, by promotional funds for the Keirin Race of the Japan Keirin Association, and by the Jichi Medical University Young Investigator Award from Jichi Medical University School of Medicine.
		</content>
		<annotations>
			<annotationset>
				<annotation label="Person">K. Inoue</annotation>
				<annotation label="Organization/Affiliation">Saitama University</annotation>
				<annotation label="Person/Donor">K. Wakabayashi</annotation>
				<annotation label="Organization/Affiliation">Gunma University</annotation>
				<annotation label="Antibody Name">anti-rat GH</annotation>
				<annotation label="Species">rat</annotation>
				<annotation label="Antibody Name">PRL</annotation>
				<annotation label="Antibody">antibodies</annotation>
				<annotation label="Person/Donor">T Nakamura</annotation>
				<annotation label="Organization/Affiliation">Hokkaido University</annotation>
				<annotation label="Antibody Name">collagen</annotation>
				<annotation label="Antibody">antibodies</annotation>
				<annotation label="Person">David Kipler</annotation>
				<annotation label="Organization">Japan Keirin Association</annotation>
				<annotation label="Organization">Jichi Medical University School of Medicine</annotation>
			</annotationset>
		</annotations>
	</acknowledgement>
	<acknowledgement PMCID="PMC3379659">
		<content>
			No potential conflicts of interest relevant to this article were reported.É.É. performed ELISpot assays with human PBLs. R.K. and E.B. identified candidate ZnT8 epitopes. J.-B.A., J.B., and J.-J.R. recruited patients and obtained ethical approval. Y.H. and C.M. purified and HLA-typed patient lymphocytes. B.M. and L.C. performed autoantibody testing and helped with patient recruitment. P.v.E. designed and supervised the study and wrote the manuscript. P.v.E. is the guarantor of this work and, as such, had full access to all the data in the study and takes responsibility for the integrity of the data and the accuracy of the data analysis.The authors are grateful to Drs. Caroline Mignot (Ambroise Paré Hospital), Vincent Gajdos (Antoine Béclère Hospital), Sophie Lemerle (Intercommunal Hospital Créteil), and Agnes Hartemann (Pitié-Salpétrière Hospital) for patient recruitment.
		</content>
		<annotations>
			<annotationset>
				<annotation label="Person">É.É.</annotation>
				<annotation label="Organization/Affiliation">R.K.</annotation>
				<annotation label="Person/Donor">E.B.</annotation>
				<annotation label="Organization/Affiliation">J.-B.A.</annotation>
				<annotation label="Antibody Name">J.B.</annotation>
				<annotation label="Species">J.-J.R.</annotation>
				<annotation label="Antibody Name">Y.H.</annotation>
				<annotation label="Antibody">C.M.</annotation>
				<annotation label="Person/Donor">B.M.</annotation>
				<annotation label="Organization/Affiliation">L.C.</annotation>
				<annotation label="Antibody Name">collagen</annotation>
				<annotation label="Antibody">antibodies</annotation>
				<annotation label="Person">David Kipler</annotation>
				<annotation label="Organization">Japan Keirin Association</annotation>
				<annotation label="Organization">Jichi Medical University School of Medicine</annotation>
			</annotationset>
		</annotations>
	</acknowledgement>
	<acknowledgement PMCID="PMC3134442">
		<content>
			We thank Dr. Gabriela Arroyo for technical help and Dr. Ron Geller for comments on the manuscript. We also thank members of the Frydman lab and Dr. Tomas Aragon for valuable advice, technical help, and discussions and Brown lab for technical help on microarrays protocols. We also thank Drs. Peter Walter, Mark Rose, Jonathan Warner, and Martin Pool for kindly providing yeast strains, reagents, and antibodies.
		</content>
		<annotations>
			<annotationset>
				<annotation label="Person">Dr. Gabriela Arroyo</annotation>
				<annotation label="Person">Dr. Ron Geller</annotation>
				<annotation label="Organization">Frydman lab</annotation>
				<annotation label="Person">Dr. Tomas Aragon</annotation>
				<annotation label="Organization">Brown lab</annotation>
				<annotation label="Person/Donor">Peter Walter</annotation>
				<annotation label="Person/Donor">Mark Rose</annotation>
				<annotation label="Person/Donor">Jonathan Warner</annotation>
				<annotation label="Person/Donor">Martin Pool</annotation>
				<annotation label="Yeast Strains">yeast strains</annotation>
				<annotation label="Antibody">antibodies</annotation>
			</annotationset>
		</annotations>
	</acknowledgement>
	<acknowledgement PMCID="PMC4276947">
		<content>
			The authors thank Michael Boyles and David Wilson for their invaluable expertise in image processing (CIRT; Center for Instruction and Research Technology, University of North Florida). The monoclonal antibody C17 created by J.R. Sanes, was obtained from the Developmental Studies Hybridoma Bank, created by the National Institute of Child Health and Human Development of the National Institutes of Health and maintained at The University of Iowa, Department of Biology, Iowa City, IA, USA 52242.
		</content>
		<annotations>
			<annotationset>
				<annotation label="Person">Michael Boyles</annotation>
				<annotation label="Person">David Wilson</annotation>
				<annotation label="Organization">University of North Florida</annotation>
				<annotation label="Attribute">monoclonal</annotation>
				<annotation label="Antibody">antibody</annotation>
				<annotation label="Antibody Name">C17</annotation>
				<annotation label="Person">J.R. Sanes</annotation>
				<annotation label="Organization/Donor">Developmental Studies Hybridoma Bank</annotation>
				<annotation label="Organization">National Institute of Child Health</annotation>
				<annotation label="Organization">National Institutes of Health</annotation>
				<annotation label="Organization">he University of Iowa</annotation>
			</annotationset>
		</annotations>
	</acknowledgement>
	<acknowledgement PMCID="PMC2839791">
		<content>
			This study was generously sponsored by Novartis Animal Health, St. Aubin, Switzerland. We are grateful to Peter Moore for providing the CD1c antibody, to Marcus Doherr for statistical advice and to Vivianne Molitor and Viviane Neuhaus for technical help.
		</content>
		<annotations>
			<annotationset>
				<annotation label="Organization">Novartis Animal Health</annotation>
				<annotation label="Person/Donor">Peter Moore</annotation>
				<annotation label="Antibody Name">CD1c</annotation>
				<annotation label="Antibody">antibody</annotation>
				<annotation label="Person">Marcus Doherr</annotation>
				<annotation label="Person">Vivianne Molitor</annotation>
				<annotation label="Person">Viviane Neuhaus</annotation>
			</annotationset>
		</annotations>
	</acknowledgement>
	<acknowledgement PMCID="PMC4055409">
		<content>
			We would like to thank Ms. Rachel M. Faber for animal husbandry, Wai Pang Chan for assistance with confocal microscopy and Bobbie Schnieder for assistance with electron microscopy. The monoclonal antibodies to label skeletal muscle fiber-types were purchased from the Developmental Studies Hybridoma Bank at the University of Iowa.
		</content>
		<annotations>
			<annotationset>
				<annotation label="Person">Ms. Rachel M. Faber</annotation>
				<annotation label="Person">Wai Pang Chan</annotation>
				<annotation label="Person">Bobbie Schnieder</annotation>
				<annotation label="Attribute">monoclonal</annotation>
				<annotation label="Antibody">antibodies</annotation>
				<annotation label="Organization/Donor">Developmental Studies Hybridoma Bank</annotation>
				<annotation label="Organization">University of Iowa</annotation>
			</annotationset>
		</annotations>
	</acknowledgement>
	<acknowledgement PMCID="PMC1382020">
		<content>
			We are grateful to J. L. Mandel, M. Frontini, T. Hussenet, and S. DuManoir for helpful discussions and advice with ChIP and FISH experiments, and to F. Winston for critically reading the manuscript. We thank R. Losson, X. Zhu, C. Craft, D. Hicks, and G. Manfioletti for providing antibodies. We also thank F. Landmann, C. Weber, and staff from the Institut Clinique de la Souris for their contribution to this work.Funding. This work was supported by funds from Institut National de la Santé et de la Recherche Médicale (INSERM), Centre National de la Recherche Scientifique (CNRS), Hôpitaux Universitaires de Strasbourg, and Collège de France; the Fonds National de la Science ACI, European Community RTN (HPRN-CT-2004–504228), STREP (LSHG-CT-2004–502950), and AICR (03–084) grants (to LT); and the National Organization for Rare Disorders (NORD) and European Community (EUROSCA integrated project, LSHM-CT-2004–503304) grant (to DD and YT).Competing interests. The authors have declared that no competing interests exist.
		</content>
		<annotations>
			<annotationset>
				<annotation label="Person">J. L. Mandel</annotation>
				<annotation label="Person">M. Frontini</annotation>
				<annotation label="Person">T. Hussenet</annotation>
				<annotation label="Person">S. DuManoir</annotation>
				<annotation label="Person">F. Winston</annotation>
				<annotation label="Person/Donor">R. Losson</annotation>
				<annotation label="Person/Donor">C. Craft</annotation>
				<annotation label="Person/Donor">D. Hicks</annotation>
				<annotation label="Person/Donor">G. Manfioletti</annotation>
				<annotation label="Antibody">antibodies</annotation>
				<annotation label="Person">F. Landmann</annotation>
				<annotation label="Person">C. Weber</annotation>
				<annotation label="Organization">Institut Clinique de la Souris</annotation>
				<annotation label="Organization">Institut National de la Santé</annotation>
				<annotation label="Organization">Centre National de la Recherche Scientifique</annotation>
				<annotation label="Organization">Hôpitaux Universitaires de Strasbourg</annotation>
				<annotation label="Organization">Collège de France</annotation>
				<annotation label="Organization">Fonds National de la Science ACI</annotation>
				<annotation label="Organization">National Organization for Rare Disorders</annotation>
			</annotationset>
		</annotations>
	</acknowledgement>
	<acknowledgement PMCID="PMC3436885">
		<content>
			We are grateful to Dr. Angus Nairn for the DARPP-32 antibody.
		</content>
		<annotations>
			<annotationset>
				<annotation label="Person/Donor">Dr. Angus Nairn</annotation>
				<annotation label="Antibody Name">DARPP-32</annotation>
				<annotation label="Antibody">antibody</annotation>
			</annotationset>
		</annotations>
	</acknowledgement>
	<acknowledgement PMCID="PMC4092239">
		<content>
			This study was funded by the Danish Medical Research Council for Independent Research and the Novo nordisk Foundation. We would also like to thank Prof. Graham Hardy (Dundee University, Dundee, U.K) for providing the PDH phospho specific, PDK4 and PDP1 antibodies. Centre of Inflammation and Metabolism, (CIM) is supported by a grant from the Danish National Research Foundation (# 02-512-55).
		</content>
		<annotations>
			<annotationset>
				<annotation label="Organization">Danish Medical Research Council</annotation>
				<annotation label="Organization">Novo nordisk Foundation</annotation>
				<annotation label="Person/Donor">Prof. Graham Hardy</annotation>
				<annotation label="Organization/Affiliation">Dundee University</annotation>
				<annotation label="Antibody Name">PDH phospho specific</annotation>
				<annotation label="Antibody Name">PDK4</annotation>
				<annotation label="Antibody Name">PDP1</annotation>
				<annotation label="Organization">Centre of Inflammation and Metabolism</annotation>
				<annotation label="Organization">Danish National Research Foundation</annotation>
			</annotationset>
		</annotations>
	</acknowledgement>
	<acknowledgement PMCID="PMC3636246">
		<content>
			We thank Richard Losick for critical reading of the manuscript, Adam Driks for providing the anti-TasA antibody, Saad Fakhry for his contribution to the mutagenesis experiments and Luciano Di Iorio for technical assistance.
		</content>
		<annotations>
			<annotationset>
				<annotation label="Person">Richard Losick</annotation>
				<annotation label="Person/Donor">Adam Driks</annotation>
				<annotation label="Antibody Name">anti-TasA</annotation>
				<annotation label="Antibody">antibody</annotation>
				<annotation label="Person">Saad Fakhry</annotation>
				<annotation label="Person">Luciano Di Iorio</annotation>
			</annotationset>
		</annotations>
	</acknowledgement>
	<acknowledgement PMCID="PMC2532760">
		<content>
			NCG thanks Walter J. Gehring for his generous support to initiate and carry out the presented work on the function of γCOP in the embryo in his laboratory and Marc Neumann for his initial investigation of γCOP mutant embryos. NCG thanks Jennifer Lippincott-Schwartz for the possibility to complete this manuscript while working in her laboratory. SL and MA thank Christos Samakovlis for exchange of unpublished information. SL thanks Christian Lehner for support and discussions. We thank Kristina Armbruster for critical reading of the manuscript. We thank the Bloomington stock center for sending us numerous fly stocks. We thank Lydia Michaut and Makiko Seimyia for sharing their experience with DIG Southerns with us. We thank Makiko Seimyia for antibody stainings. We thank Konrad Basler and R. Tsien for plasmids. We thank Konrad Basler, Bruno Bello, Bill Engels, Roger Karress, Urs Kloter and Ulrich Schäfer for fly stocks. We are grateful to Karin Mauro, Gina Evora and Bernadette Bruno for providing us with excellent fly food.
		</content>
		<annotations>
			<annotationset>
				<annotation label="Person">J. Gehring</annotation>
				<annotation label="Person">Marc Neumann</annotation>
				<annotation label="Person">Jennifer Lippincott-Schwartz</annotation>
				<annotation label="Person">Christos Samakovlis</annotation>
				<annotation label="Person">Christian Lehner</annotation>
				<annotation label="Person">Kristina Armbruster</annotation>
				<annotation label="Organization/Donor">Bloomington stock center</annotation>
				<annotation label="Fly Stock">fly stocks</annotation>
				<annotation label="Person">Lydia Michaut</annotation>
				<annotation label="Person">Makiko Seimyia</annotation>
				<annotation label="Antibody">antibody</annotation>
				<annotation label="Staining">stainings</annotation>
				<annotation label="Person">Konrad Basler</annotation>
				<annotation label="Person">R. Tsien</annotation>
				<annotation label="Plasmid">plasmids</annotation>
				<annotation label="Person">Bruno Bello</annotation>
				<annotation label="Person">Bill Engels</annotation>
				<annotation label="Person">Roger Karress</annotation>
				<annotation label="Person">Urs Kloter</annotation>
				<annotation label="Person">Ulrich Schäfer</annotation>
				<annotation label="Fly Stock">fly stocks</annotation>
				<annotation label="Person">Karin Mauro</annotation>
				<annotation label="Person">Gina Evora</annotation>
				<annotation label="Person">Bernadette Bruno</annotation>
			</annotationset>
		</annotations>
	</acknowledgement>
	<acknowledgement PMCID="PMC1790952">
		<content>
			We gratefully acknowledge Joseph Tsien and Zhenzhong Cui (Boston University), Michael Brenner (University of Alabama, Birmingham), Robin Reed (Harvard Medical School), and Gideon Dreyfuss (University of Pennsylvania) for generous gifts of plasmid and antibody reagents. We are indebted to Jon Johnson (University of Pittsburgh) for advice on the use of receptor antagonists and on the growth and manipulation of primary cortical cultures. We thank Jon Johnson and members of the Grabowski lab for helpful discussions and a critical reading of the manuscript.
		</content>
		<annotations>
			<annotationset>
				<annotation label="Person/Donor">Joseph Tsien</annotation>
				<annotation label="Person/Donor">Zhenzhong Cui</annotation>
				<annotation label="Organization/Affiliation">Boston University</annotation>
				<annotation label="Person/Donor">Michael Brenner</annotation>
				<annotation label="Organization/Affiliation">University of Alabama</annotation>
				<annotation label="Person/Donor">Robin Reed</annotation>
				<annotation label="Organization/Affiliation">Harvard Medical School</annotation>
				<annotation label="Person/Donor">Gideon Dreyfuss</annotation>
				<annotation label="Organization/Affiliation">University of Pennsylvania</annotation>
				<annotation label="Plasmid">plasmid</annotation>
				<annotation label="Antibody">antibody</annotation>
				<annotation label="Person">Jon Johnson</annotation>
				<annotation label="Organization/Affiliation">University of Pittsburgh</annotation>
				<annotation label="Organization">Grabowski lab</annotation>
			</annotationset>
		</annotations>
	</acknowledgement>
	<acknowledgement PMCID="PMC3055892">
		<content>
			We thank Bloomington Drosophila Stock Center at Indiana University for fly stocks and Developmental Hybridoma Bank at Iowa University for antibodies. This work was supported by the Agenzia di Ricerca per la Sclerosi Laterale Amiotrofica (AriSLA).
		</content>
		<annotations>
			<annotationset>
				<annotation label="Organization/Donor">Bloomington Drosophila Stock Center</annotation>
				<annotation label="Organization">Indiana University</annotation>
				<annotation label="Fly Stock">fly stocks</annotation>
				<annotation label="Organization/Donor">Developmental Hybridoma Bank</annotation>
				<annotation label="Organization">Iowa University</annotation>
				<annotation label="Antibody">antibodies</annotation>
				<annotation label="Organization">Agenzia di Ricerca per la Sclerosi Laterale Amiotrofica</annotation>
			</annotationset>
		</annotations>
	</acknowledgement>
	<acknowledgement PMCID="PMC1186023">
		<content>
			We would like to express our thanks to Masayoshi Mishina for providing the OMP:tauDsRed construct, Stefan Schulte-Merke for the Rag1 mutant line, Shuo Lin for the Rag1:GFP line and the Qian Hu Fish Co. for help with fish transport. The SV2 antibody developed by Kathleen Buckley was obtained from the Developmental Studies Hybridoma Bank. This work was supported by the Temasek Life Sciences Laboratory, Singapore Millenium Foundation, Max-Planck Society, DFG (SFB 488) and the Boehringer Ingelheim Fonds.
		</content>
		<annotations>
			<annotationset>
				<annotation label="Person/Donor">Masayoshi Mishina</annotation>
				<annotation label="Construct Name">OMP:tauDsRed</annotation>
				<annotation label="Construct">construct</annotation>
				<annotation label="Person">Stefan Schulte-Merke</annotation>
				<annotation label="Cell Line">Rag1 mutant line</annotation>
				<annotation label="Person">Shuo Lin</annotation>
				<annotation label="Cell Line">Rag1:GFP line</annotation>
				<annotation label="Organization">Qian Hu Fish Co</annotation>
				<annotation label="Antibody Name">SV2</annotation>
				<annotation label="Antibody">antibody</annotation>
				<annotation label="Person">Kathleen Buckley</annotation>
				<annotation label="Organization/Donor">Developmental Studies Hybridoma Bank</annotation>
				<annotation label="Organization">emasek Life Sciences Laboratory</annotation>
				<annotation label="Organization">Singapore Millenium Foundation</annotation>
				<annotation label="Organization">Max-Planck Society</annotation>
				<annotation label="Organization">Boehringer Ingelheim Fonds</annotation>
			</annotationset>
		</annotations>
	</acknowledgement>
	<acknowledgement PMCID="PMC479704">
		<content>
			We thank Chris Lundquist for purification of primary T cells and Toshiaki Kodama for the full-length SIVmac239 proviral construct. The following reagents were obtained through the NIH AIDS Research and Reference Reagent Program: HIV-1 p24 monoclonal antibody from Dr. Bruce Chesebro, and SIV p27 monoclonal antibody from Dr. Niels Pedersen.
		</content>
		<annotations>
			<annotationset>
				<annotation label="Person">Chris Lundquist</annotation>
				<annotation label="T Cell">T cells</annotation>
				<annotation label="Person/Donor">Toshiaki Kodama</annotation>
				<annotation label="Construct">SIVmac239 proviral construct</annotation>
				<annotation label="Organization">NIH</annotation>
				<annotation label="Antibody Name">HIV-1 p24</annotation>
				<annotation label="Attribute">monoclonal</annotation>
				<annotation label="Antibody">antibody</annotation>
				<annotation label="Person/Donor">Dr. Bruce Chesebro</annotation>
				<annotation label="Antibody Name">SIV p27</annotation>
				<annotation label="Attribute">monoclonal</annotation>
				<annotation label="Antibody">antibody</annotation>
				<annotation label="Person/Donor">Dr. Niels Pedersen</annotation>
			</annotationset>
		</annotations>
	</acknowledgement>
	<acknowledgement PMCID="PMC479704">
		<content>
			We thank Chris Lundquist for purification of primary T cells and Toshiaki Kodama for the full-length SIVmac239 proviral construct. The following reagents were obtained through the NIH AIDS Research and Reference Reagent Program: HIV-1 p24 monoclonal antibody from Dr. Bruce Chesebro, and SIV p27 monoclonal antibody from Dr. Niels Pedersen.
		</content>
		<annotations>
			<annotationset>
				<annotation label="Person">Chris Lundquist</annotation>
				<annotation label="T Cell">T cells</annotation>
				<annotation label="Person/Donor">Toshiaki Kodama</annotation>
				<annotation label="Construct">SIVmac239 proviral construct</annotation>
				<annotation label="Organization">NIH</annotation>
				<annotation label="Antibody Name">HIV-1 p24</annotation>
				<annotation label="Attribute">monoclonal</annotation>
				<annotation label="Antibody">antibody</annotation>
				<annotation label="Person/Donor">Dr. Bruce Chesebro</annotation>
				<annotation label="Antibody Name">SIV p27</annotation>
				<annotation label="Attribute">monoclonal</annotation>
				<annotation label="Antibody">antibody</annotation>
				<annotation label="Person/Donor">Dr. Niels Pedersen</annotation>
			</annotationset>
		</annotations>
	</acknowledgement>
</acknowledgements>
